# Supplementary material for: Geospatial Distribution of Food Environments and Their Association with Sociodemographic Factors in Two Mid-Sized Chilean Cities
Source: Nutrients. 2026 Jul 1;18(13):2131. doi: 10.3390/nu18132131 (PMC13363557; doi:10.3390/nu18132131)
Supplement: Supplementary file 1 [file nutrients-18-02131-s001.zip]

Archive with 1 entries (1 files):
- nutrients-4239405-supplementary.pdf
